# Supplementary material for: nNOS-mediated S-nitrosylation of TCOF1 regulates KRAS proteostasis to suppress hepatoblastoma progression
Source: Redox Biol. 2025 Sep 20;87:103870. doi: 10.1016/j.redox.2025.103870 (PMC12552980; doi:10.1016/j.redox.2025.103870)
Supplement: Multimedia component 3 [file mmc3.xlsx]

## Sheet: Fig.1
Fig.1
A			C			F			G			H
Adjacent	Tumor		Adjacent	Tumor		nNOS Low	nNOS High		nNOS Low	nNOS High		HL-7702	Huh6	Hepg2
5.79	4.908		8	4		29.9	21.5		9	2		1.1	0.14	0.05
6.481	5.049		8	6		35.5	15.7		12	3		0.96	0.11	0.04
5.243	5.505		12	6		5.6	29		1	4		0.95	0.15	0.13
5.75	5.676		12	8		4	5.3		6	1
6.106	5.169		12	12		30	6.1		9	4
	5.556		12	9		26	2		4	1
	4.882		12	9		10.3	18.3		1	6
	5.027		9	9		34.3	3		12	1
	5.354		12	9		12.7	20.6		6	2
	5.612		12	6		38.8	7.1		4	3
	5.583		8	6		31.6	8.9		9	2
	5.946		12	6			11			4
	5.886		12	9			10.3			1
	4.853		6	6			9.9			4
	4.792		12	6			7			0
	4.675		9	6			18.4			2
	5.296		8	6			9			3
	5.416		12	6			13.7			3
	4.934		6	6			4.4			1
	4.959		2	2
	5.13		8	1
	5.279		9	1
	6.017		3	2
	5.459		9	0
	4.32		6	2
	5.005		12	2
	4.824		8	0
	5.188		6	2
	5.111		12	0
	4.475		12	3
	4.757
	5.482
	4.982
	6.233
	5.437
	5.53
	5.15
	5.334
	5.374
	4.719
	5.835
	4.561
	5.07
	5.09
	5.315
	5.207
	5.261

## Sheet: Fig.2
Fig.2
B				C							D			E					H			I														K
Vector	OE-nNOS		Time(hour)	Vector			OE-nNOS				Vector	OE-nNOS		Huh6		HepG2			Vector	OE-nNOS		Time(day)	Vector						OE-nNOS							Vector	Vector+L-NAME	Vector+1400W	Vector+inNOS	OE-nNOS	OE-nNOS+L-NAME	OE-nNOS+1400W	OE-nNOS+inNOS
56.6	12.8		0	0.343	0.352	0.388	0.382	0.315	0.371		62.5	24.6		Vector	OE-nNOS	Vector	OE-nNOS		0.2753	0.4363		0	0	0	0	0	0	0	0	0	0	0	0	0		56.8	50.12	47.73	58.3	17.8	42.67	12.34	46.32
55.1	15.2		24	0.815	0.707	0.739	0.705	0.662	0.648		65	29.3		0.56	1.84	0.58	2.03		0.527	0		4	0	104.43	0	0	0	196	71.53	0	0	0	0	0		52.6	49.85	52.09	49.3	15.7	48.23	15.67	43.58
52.9	15.9		48	1.277	1.327	1.407	0.833	0.958	0.893		60.3	22.8		0.455	1.72	0.51	1.9		0.1817	0		8	61.82	284.59	26.95	19.03	155.25	840.93	257.69	0	0	0	0	0		43.1	51.47	49.58	47.5	14.29	44.89	10.21	45.01
50.38	10.65		72	2.148	1.948	2.013	1.49	1.384	1.368		61.7	19.5		0.359	1.69	0.67	1.97		0.7814	0		12	191.55	704.83	117.71	40.9	346.11	922.56	384.12	0	0	0	0	0
51.6	12.17										60.1	20.4							1.4037	0		16	394.94	1165.67	157.93	108.9	912.02	1157.37	665.18	0	0	0	0	0
																			0.4363	0		24	499.38	1642.87	572.89	262.85	1181.51	1835.48	655	0	0	0	0	0

## Sheet: Fig.4
Fig.4
A								B								C			D			E				F
	Vector			OE-nNOS					Vector			OE-nNOS				Vector	OE-nNOS		Vector	OE-nNOS			Vector	OE-nNOS			Vector	OE-nNOS
HRAS	0.96489	0.909481	1.12563	1.22357	1.11588	1.27127		ARAF	1.02	1.08	0.9	0.869	0.953	0.946		1.035	0.3		1.07	0.418		MEK1/2	1.01	0.993		ERK1/2	1.05	1.03
KRAS	1.05865	0.950703	0.990645	0.296519	0.394487	0.373093		BRAF	0.93	0.95	1.12	0.489	0.522	0.531		0.92	0.31		0.977	0.368			0.97	0.953			0.988	1.16
NRAS	0.848212	1.0242	1.12759	0.87441	0.932307	0.978188		CRAF	1.01	1.01	0.98	1.02	1.03	0.966		1.113	0.243		0.953	0.33			1.02	0.946			0.962	0.965
ARAF	1.04336	0.924521	1.03211	0.957869	1.23906	1.3733
BRAF	0.908972	0.985334	1.10569	0.502192	0.516989	0.579542		HRAS	1.04	1.09	0.87	1.1	1.06	0.989								p-MEK1/2	0.983	0.561		p-ERK1/2	1.04	0.553
CRAF	0.989597	1.01294	0.99746	1.01699	1.19669	1.13438		KRAS	1.03	0.98	0.99	0.46	0.45	0.393									0.987	0.445			0.89	0.543
MEK1	1.01184	1.14528	0.842882	0.903735	0.888903	0.908197		NRAS	0.92	1	1.08	0.908	0.963	0.935									1.03	0.541			1.07	0.65
MEK2	0.973	1.132	0.895	0.918	0.904	0.891
ERK1	0.930613	1.03588	1.0335	0.955346	0.956634	0.945153		MEK1/2	1.12	0.99	0.89	1.04	1.09	1.01
ERK2	1.067	0.943	0.99	0.827	0.978	0.941		p-MEK1/2	0.96	1.06	0.98	0.52	0.56	0.5
								ERK1/2	0.95	0.97	1.08	0.985	0.961	0.978
								p-ERK1/2	0.899	0.973	1.128	0.63	0.57	0.541

## Sheet: Fig6
Fig.6
B								D					E								F			G			I														J
	Vector			OE-nNOS				Ascorbate (-)	WT	C38S	C644S		Time(hour)	Vector			OE-nNOS				TCOF1-WT	TCOF1-C644S		TCOF1-WT	TCOF1-C644S		Time(day)	Vector						OE-nNOS							TCOF1-WT	TCOF1-C642S
Ascorbate (-)	0.759	0.881	0.674	0.695	0.501	0.635		0.0204	1.041	0.9033	0.3178		0	0.295	0.282	0.279	0.255	0.293	0.258		17.5	48.33		27.9	62.7		0	0	0	0	0	0	0	0	0	0	0	0	0		0.1121	0.2137
Ascorbate (+)	1.0567	1.2752	0.668	17.46	19.37	17.39		0.0179	1.0061	0.875	0.2804		24	0.543	0.686	0.568	0.765	0.601	0.723		24.1	52.5		24.8	61.4		4	81.96	0	130.99	0	0	0	180.63	145.41	209.68	173.59	318.28	266.18		0.1506	0.2094
								0.0096	0.953	0.9291	0.3284		48	0.706	0.857	0.827	1.057	1.191	1.257		16.3	53.3		29.79	68.9		8	135.31	0	230.29	0	0	0	201.06	178.92	339.7	304.96	494.44	357.35		0	0.5139
													72	1.195	1.311	1.206	1.82	1.822	1.869								12	156.86	0	250.91	0	0	0	232.93	229.39	510.07	396.66	657	489.07		0	0.4737
																											16	200.4	0	287.5	0	0	0	324.1	265.3	593.21	589.15	853.86	576.71		0	1.0786
																											24	230.67	0	384.42	0	0	0	407.64	397.23	692.54	681.84	1016.38	702.73		0	0.5538

## Sheet: Fig7
Fig.7
B								C						D
	- GSNOR			+ GSNOR				Ascorbate	-	+	-	+		Ascorbate	-	+	-	+
Reduce Reagent (-)	0.022	0.016	0.0119	0.031	0.022	0.0299			Vector	Vector	OE-nNOS	OE-nNOS			Vector	Vector	OE-nNOS	OE-nNOS
Reduce Reagent (+)	0.972	1.0362	0.9917	0.424	0.389	0.358			55.96	50.23	17.6	41.33			62.3	61.2	29.1	49.3
									56.33	53.16	20.1	37.1			59.1	57.9	26.8	44.5
									53.02	51.92	17.3	40.71			65.8	55.7	25.6	47.1

## Sheet: Fig8
Fig.8
C						E			G								H
left			right			WT	C644S			Vector			OE-nNOS					TCOF1-WT			TCOF1-C644S
Vector	OE-nNOS		Vector	OE-nNOS		0.977	2.13		0	0.9793	1	1.0207	1.0089	1	0.9911		0	1.0202	1	0.9798	1.0042	1	0.9958
1	0.4789		1.021	0.66		1	1.85		6h	0.8665	0.8735	0.8653	0.6831	0.69407	0.5061		6h	0.5984	0.5932	0.4938	0.8255	0.8503	0.8801
0.975	0.4914		1	0.6157		1.023	2.06		12h	0.7936	0.7332	0.7139	0.5185	0.5769	0.5217		12h	0.4514	0.4663	0.555	0.6507	0.6073	0.6531
1.025	0.417		0.979	0.557					24h	0.5143	0.5313	0.6001	0.1652	0.152	0.1371		24h	0.2417	0.1703	0.1939	0.4756	0.4687	0.5787
